# Supplementary material for: TFF1 in Aqueous Humor—A Potential New Biomarker for Retinoblastoma
Source: Cancers (Basel). 2022 Jan 28;14(3):677. doi: 10.3390/cancers14030677 (PMC8833755; doi:10.3390/cancers14030677)
Supplement: Supplementary file 1 [file cancers-14-00677-s001.zip]

Archive with 1 entries (1 files):
- cancers-1564714-supplementary.pdf
